# Supplementary material for: Psychological Backgrounds of Medically Compromised Patients and Its Implication in Dentistry: A Narrative Review
Source: Int J Environ Res Public Health. 2021 Aug 20;18(16):8792. doi: 10.3390/ijerph18168792 (PMC8392062; doi:10.3390/ijerph18168792)
Supplement: Supplementary file 1 [file ijerph-18-08792-s001.zip]

Archive with 1 entries (1 files):
- ijerph-1307390-supplementary.pdf
